# Supplementary material for: Modified Test Kit for Detecting Polar Compounds and Evaluating Their Distribution in Reused Frying Oil
Source: Foods. 2025 Apr 29;14(9):1572. doi: 10.3390/foods14091572 (PMC12071793; doi:10.3390/foods14091572)
Supplement: Supplementary file 1 [file foods-14-01572-s001.zip]

Archive with 1 entries (1 files):
- foods-3521398-supplementary.pdf
